# Supplementary material for: Nanofibrous Conductive Sensor for Limonene: One-Step Synthesis via Electrospinning and Molecular Imprinting
Source: Nanomaterials (Basel). 2024 Jun 29;14(13):1123. doi: 10.3390/nano14131123 (PMC11243275; doi:10.3390/nano14131123)
Supplement: Supplementary file 1 [file nanomaterials-14-01123-s001.zip]

Archive with 1 entries (1 files):
- nanomaterials-3050260-supplementary.pdf
